# Supplementary material for: Maternal and Intrauterine Influences on Feto-Placental Growth Are Accompanied by Sexually Dimorphic Changes in Placental Mitochondrial Respiration, and Metabolic Signalling Pathways
Source: Cells. 2023 Mar 3;12(5):797. doi: 10.3390/cells12050797 (PMC10000946; doi:10.3390/cells12050797)
Supplement: Supplementary file 1 [file cells-12-00797-s001.zip]

Archive with 1 entries (1 files):
- cells-2208897-supplementary.pdf
